# Supplementary material for: Impact of adverse drug reactions on the outcomes of tuberculosis treatment
Source: PLoS One. 2023 Feb 7;18(2):e0269765. doi: 10.1371/journal.pone.0269765 (PMC9904486; doi:10.1371/journal.pone.0269765)
Supplement: S1 File — (CSV) [file pone.0269765.s002.csv]

PID	age_baseline	Visit	Name_event	Type_event	month_start	time_start	Duration_symp	Intensity	Period	classification	RelationATT	outcome	Time_desfe
PID01	44	month 1	sindrome dermatologica	2	month 4	96	105	1	late	skin and appendages disorders	2	1	236
PID02	44	month 1	hiperuricemia	1	month 1	12	49	1	early	Metabolic and nutritional disorders	1	1	236
PID03	53	month 2	neuropatia periferica	2	month 3	66	199	1	late	central and peripheral nervous system disorders	2	1	265
PID04	53	month 1	pancitopenia	1	month 1	11	38	2	early	white cell and RES and platelet disorders	1	1	417
PID05	53	month 1	artralgia	3	month 4	98	49	2	late	musculo-skeletal disorders	1	1	417
PID06	41	month 3	hepatite	3	month 1	18	10	3	early	liver and biliary system disorders	1	1	213
PID07	41	month 4	mialgia	2	month 4	104	79	2	late	musculo-skeletal disorders	2	1	213
PID08	32	month 1	sindrome dermatologica	2	month 1	26	159	1	early	skin and appendages disorders	2	1	185
PID09	32	month 1	hiperuricemia	1	month 1	6	90	2	early	Metabolic and nutritional disorders	1	1	185
PID10	48	month 1	hiperuricemia	1	month 1	3	118	3	early	Metabolic and nutritional disorders	1	1	181
PID100	48	month 1	sindrome dermatologica	2	month 1	0	20	2	early	skin and appendages disorders	2	1	186
PID101	40	month 1	sindrome dermatologica	2	month 1	3	3	1	early	skin and appendages disorders	2	2	107
PID102	39	month 1	artralgia	3	month 1	25	40	1	early	musculo-skeletal disorders	1	1	186
PID103	58	month 1	hepatite	1	month 2	50	151	2	early	liver and biliary system disorders	2	1	181
PID104	42	month 1	sindrome dermatologica	2	month 1	2	20	2	early	skin and appendages disorders	1	1	203
PID105	42	month 1	hiperuricemia	1	month 2	42	71	1	early	Metabolic and nutritional disorders	1	1	203
PID106	46	month 1	pancreatite	3	month 2	35	28	1	early	liver and biliary system disorders	2	2	63
PID107	45	month 1	hepatite	1	month 1	14	28	3	early	liver and biliary system disorders	2	2	42
PID108	45	month 1	sindrome dermatologica	2	month 1	3	39	2	early	skin and appendages disorders	2	2	42
PID109	34	month 2	artralgia	2	month 2	59	25	2	early	musculo-skeletal disorders	1	1	298
PID11	43	month 1	artralgia	3	month 1	7	67	2	early	musculo-skeletal disorders	1	1	186
PID110	80	month 1	hiperuricemia	1	month 1	28	137	2	early	Metabolic and nutritional disorders	1	1	182
PID111	19	month 1	sindrome dispeptica	2	month 1	3	51	1	early	gastro-intestinal system disorder	2	1	74
PID112	19	month 1	sindrome dispeptica	2	month 1	6	358	1	early	gastro-intestinal system disorder	2	1	364
PID113	19	month 2	artralgia	3	month 3	84	35	1	late	musculo-skeletal disorders	1	1	364
PID114	27	month 1	sindrome dermatologica	2	month 1	16	281	2	early	skin and appendages disorders	2	1	297
PID115	27	month 1	hiperuricemia	1	month 3	77	70	2	late	Metabolic and nutritional disorders	1	1	297
PID116	27	month 3	eosinofilia	1	month 3	77	70	3	late	white cell and RES and platelet disorders	2	1	297
PID117	20	month 4	sindrome dermatologica	2	month 5	136	46	2	late	skin and appendages disorders	2	1	182
PID118	20	month 1	hiperuricemia	1	month 1	14	84	1	early	Metabolic and nutritional disorders	1	1	182
PID119	20	month 1	neuropatia periferica	2	month 1	14	35	1	early	central and peripheral nervous system disorders	1	1	182
PID12	36	month 1	sindrome dispeptica	2	month 1	27	155	2	early	gastro-intestinal system disorder	2	2	182
PID120	28	month 1	hiperuricemia	1	month 2	55	21	1	early	Metabolic and nutritional disorders	2	1	281
PID121	28	month 1	eosinofilia	1	month 1	18	263	2	early	white cell and RES and platelet disorders	2	1	281
PID122	48	month 1	artralgia	3	month 1	14	184	1	early	musculo-skeletal disorders	1	1	175
PID123	48	month 3	disturbio psiquiatrico	2	month 2	42	156	2	early	other	2	1	175
PID124	28	month 1	sindrome dermatologica	2	month 1	1	1	2	early	skin and appendages disorders	2	1	180
PID125	28	month 1	hiperuricemia	1	month 1	7	89	3	early	Metabolic and nutritional disorders	1	1	180
PID126	48	month 1	sindrome dermatologica	2	month 1	20	64	2	early	skin and appendages disorders	2	2	84
PID127	48	month 1	sindrome dermatologica	2	month 1	20	64	2	early	skin and appendages disorders	2	2	84
PID128	19	month 1	sindrome dispeptica	2	month 1	25	66	2	early	gastro-intestinal system disorder	2	1	182
PID129	19	month 3	neuropatia periferica	2	month 4	119	20	2	late	central and peripheral nervous system disorders	1	1	182
PID13	79	month 4	artralgia	3	month 4	118	84	2	late	musculo-skeletal disorders	1	1	440
PID130	19	month 2	sindrome dermatologica	2	month 4	91	2	1	late	skin and appendages disorders	2	1	182
PID131	22	month 1	hiperuricemia	1	month 1	4	56	1	early	Metabolic and nutritional disorders	1	1	179
PID132	22	month 2	sindrome dermatologica	2	month 2	47	43	1	early	skin and appendages disorders	2	1	179
PID133	77	month 1	sindrome dispeptica	2	month 1	12	74	1	early	gastro-intestinal system disorder	2	1	184
PID134	34	month 3	sindrome dermatologica	2	month 3	84	105	1	late	skin and appendages disorders	2	1	189
PID135	34	month 1	hiperuricemia	1	month 1	7	77	2	early	Metabolic and nutritional disorders	2	1	189
PID136	34	month 2	sindrome dispeptica	2	month 3	66	123	1	late	gastro-intestinal system disorder	2	1	189
PID137	27	month 1	hiperuricemia	1	month 1	18	72	1	early	Metabolic and nutritional disorders	1	1	188
PID138	27	month 1	sindrome dermatologica	2	month 1	1	3	2	early	skin and appendages disorders	2	1	188
PID139	31	month 1	hiperuricemia	1	month 1	7	44	2	early	Metabolic and nutritional disorders	1	2	79
PID14	55	month 1	hiperuricemia	1	month 1	25	63	3	early	Metabolic and nutritional disorders	1	4	277
PID140	17	month 1	sindrome dermatologica	2	month 1	1	7	1	early	skin and appendages disorders	2	1	181
PID141	17	month 1	hiperuricemia	1	month 1	13	77	3	early	Metabolic and nutritional disorders	1	1	181
PID142	17	month 1	sindrome dispeptica	2	month 1	1	2	1	early	gastro-intestinal system disorder	2	1	181
PID143	17	month 3	sindrome dermatologica	2	month 4	118	63	1	late	skin and appendages disorders	2	1	181
PID144	32	month 1	hepatite	1	month 1	13	169	2	early	liver and biliary system disorders	2	1	182
PID145	32	month 2	hiperuricemia	1	month 3	70	28	1	late	Metabolic and nutritional disorders	1	1	182
PID146	51	month 1	sindrome dispeptica	2	month 1	10	148	2	early	gastro-intestinal system disorder	2	2	13
PID147	51	month 1	artralgia	3	month 1	10	148	2	early	musculo-skeletal disorders	1	2	13
PID148	45	month 1	sindrome dermatologica	2	month 1	14	44	2	early	skin and appendages disorders	2	1	196
PID149	39	month 1	hiperuricemia	1	month 1	21	63	1	early	Metabolic and nutritional disorders	1	1	231
PID15	34	month 1	sindrome dermatologica	2	month 1	7	11	2	early	skin and appendages disorders	2	1	228
PID150	71	month 2	neuropatia periferica	2	month 2	49	134	1	early	central and peripheral nervous system disorders	1	1	181
PID151	71	month 1	sindrome dispeptica	2	month 1	7	176	1	early	gastro-intestinal system disorder	2	1	181
PID152	56	month 1	sindrome dermatologica	2	month 1	3	178	2	early	skin and appendages disorders	2	1	181
PID153	56	month 1	hiperuricemia	1	month 1	11	79	3	early	Metabolic and nutritional disorders	2	1	181
PID154	56	month 1	sindrome dispeptica	2	month 1	3	178	1	early	gastro-intestinal system disorder	2	1	181
PID155	49	month 1	sindrome dispeptica	2	month 1	1	155	2	early	gastro-intestinal system disorder	2	1	270
PID156	37	month 1	hiperuricemia	1	month 1	12	115	2	early	Metabolic and nutritional disorders	1	1	186
PID157	48	month 3	sindrome dermatologica	2	month 4	93	187	1	late	skin and appendages disorders	2	1	280
PID158	48	month 1	hiperuricemia	1	month 1	14	77	2	early	Metabolic and nutritional disorders	1	1	280
PID159	44	month 1	hepatite	1	month 1	12	44	3	early	liver and biliary system disorders	1	1	313
PID16	50	month 1	sindrome colestatica	1	month 1	21	90	2	early	liver and biliary system disorders	2	2	111
PID160	44	month 1	eosinofilia	1	month 1	27	193	3	early	white cell and RES and platelet disorders	2	1	313
PID161	71	month 3	eosinofilia	1	month 4	116	28	2	late	white cell and RES and platelet disorders	2	1	270
PID162	71	month 1	hiperuricemia	1	month 1	18	98	3	early	Metabolic and nutritional disorders	1	1	270
PID163	47	month 1	hiperuricemia	1	month 1	21	63	2	early	Metabolic and nutritional disorders	1	1	182
PID164	47	month 1	sindrome dispeptica	2	month 2	35	13	1	early	gastro-intestinal system disorder	2	1	182
PID165	47	month 4	sindrome dermatologica	2	month 5	126	56	2	late	skin and appendages disorders	2	1	182
PID166	51	month 1	hiperuricemia	1	month 1	14	46	1	early	Metabolic and nutritional disorders	1	1	235
PID167	60	month 1	sindrome dispeptica	2	month 1	11	102	1	early	gastro-intestinal system disorder	2	1	183
PID168	60	month 1	cefaleia	2	month 1	5	79	1	early	central and peripheral nervous system disorders	2	1	183
PID169	60	month 1	hiperuricemia	1	month 1	14	112	2	early	Metabolic and nutritional disorders	1	1	183
PID17	31	month 2	hiperuricemia	1	month 2	52	35	1	early	Metabolic and nutritional disorders	1	1	374
PID170	42	month 1	hiperuricemia	1	month 1	14	98	2	early	Metabolic and nutritional disorders	1	1	182
PID171	42	month 1	sindrome dermatologica	2	month 1	3	131	1	early	skin and appendages disorders	2	1	182
PID172	24	month 1	hiperuricemia	1	month 1	14	91	2	early	Metabolic and nutritional disorders	1	1	199
PID173	27	month 1	sindrome dermatologica	2	month 1	2	181	2	early	skin and appendages disorders	2	1	183
PID174	27	month 1	hiperuricemia	1	month 1	18	91	2	early	Metabolic and nutritional disorders	1	1	183
PID175	51	month 1	hepatite	3	month 1	30	163	2	early	liver and biliary system disorders	1	1	189
PID176	51	month 1	hiperuricemia	1	month 1	14	105	2	early	Metabolic and nutritional disorders	1	1	189
PID177	55	month 1	hiperuricemia	1	month 2	41	79	2	early	Metabolic and nutritional disorders	2	1	349
PID178	40	month 1	sindrome dermatologica	2	month 1	1	16	1	early	skin and appendages disorders	2	1	276
PID179	40	month 1	hiperuricemia	1	month 1	17	77	2	early	Metabolic and nutritional disorders	1	1	276
PID18	33	month 1	s�ndrome disp�ptica	2	month 1	0	147	2	early	gastro-intestinal system disorder	2	1	427
PID180	49	month 1	eosinofilia	1	month 2	35	237	4	early	white cell and RES and platelet disorders	2	1	272
PID181	49	month 1	eosinofilia	1	month 2	35	237	4	early	white cell and RES and platelet disorders	2	1	272
PID182	49	month 1	eosinofilia	1	month 2	35	237	4	early	white cell and RES and platelet disorders	2	1	272
PID183	26	month 1	hiperuricemia	1	month 1	14	77	2	early	Metabolic and nutritional disorders	1	1	366
PID184	26	month 3	sindrome dermatologica	2	month 5	142	224	1	late	skin and appendages disorders	2	1	366
PID185	48	month 1	neuropatia periferica	2	month 2	32	156	1	early	central and peripheral nervous system disorders	2	1	188
PID186	48	month 3	sindrome dermatologica	2	month 4	96	92	1	late	skin and appendages disorders	2	1	188
PID187	48	month 1	sindrome dispeptica	2	month 1	31	157	1	early	gastro-intestinal system disorder	2	1	188
PID188	21	month 1	sindrome dermatologica	2	month 1	5	61	1	early	skin and appendages disorders	2	1	196
PID189	65	month 1	eosinofilia	1	month 1	15	169	3	early	white cell and RES and platelet disorders	2	1	184
PID19	33	month 1	hiperuricemia	1	month 1	14	77	2	early	Metabolic and nutritional disorders	1	1	427
PID190	65	month 1	sindrome vestibular	2	month 1	3	14	1	early	other	2	1	184
PID191	42	month 1	neuropatia periferica	2	month 2	40	147	2	early	central and peripheral nervous system disorders	2	1	259
PID192	42	month 2	sindrome dermatologica	2	month 3	61	126	2	late	skin and appendages disorders	2	1	259
PID193	16	month 1	eosinofilia	1	month 1	14	167	3	early	white cell and RES and platelet disorders	2	1	188
PID194	63	month 1	sindrome dispeptica	2	month 1	7	41	2	early	gastro-intestinal system disorder	2	2	62
PID195	36	month 1	hepatite	3	month 2	36	149	3	early	liver and biliary system disorders	1	1	185
PID196	36	month 2	artralgia	2	month 2	60	25	3	early	musculo-skeletal disorders	2	1	185
PID197	36	month 2	neuropatia periferica	2	month 2	60	125	2	early	central and peripheral nervous system disorders	2	1	185
PID198	38	month 1	sindrome dispeptica	2	month 1	3	20	2	early	gastro-intestinal system disorder	2	1	175
PID199	38	month 1	hiperuricemia	1	month 1	26	91	2	early	Metabolic and nutritional disorders	2	1	175
PID20	48	month 1	artralgia	3	month 1	17	178	3	early	musculo-skeletal disorders	1	1	381
PID200	31	month 2	neuropatia periferica	2	month 3	71	118	2	late	central and peripheral nervous system disorders	2	1	189
PID201	31	month 1	sindrome dispeptica	2	month 1	4	10	1	early	gastro-intestinal system disorder	2	1	189
PID202	31	month 1	hiperuricemia	1	month 1	13	58	2	early	Metabolic and nutritional disorders	2	1	189
PID203	47	month 2	eosinofilia	1	month 3	63	119	2	late	white cell and RES and platelet disorders	2	1	182
PID204	47	month 1	artralgia	3	month 1	28	63	4	early	musculo-skeletal disorders	2	1	182
PID205	46	month 1	hiperuricemia	1	month 1	22	66	2	early	Metabolic and nutritional disorders	2	1	186
PID206	46	month 1	sindrome dermatologica	3	month 1	12	115	2	early	skin and appendages disorders	2	1	186
PID207	47	month 3	sindrome colestatica	1	month 5	139	42	2	late	liver and biliary system disorders	2	1	186
PID208	36	month 1	leucopenia	2	month 1	16	91	3	early	white cell and RES and platelet disorders	1	3	107
PID209	17	month 1	hiperuricemia	1	month 3	63	25	1	late	Metabolic and nutritional disorders	1	1	188
PID21	48	month 4	neuropatia periferica	2	month 6	154	227	1	late	central and peripheral nervous system disorders	2	1	381
PID210	20	month 1	neuropatia periferica	2	month 1	19	137	1	early	central and peripheral nervous system disorders	2	1	187
PID211	28	month 1	hiperuricemia	1	month 1	20	76	2	early	Metabolic and nutritional disorders	2	1	189
PID212	28	month 1	sindrome dispeptica	2	month 1	5	30	1	early	gastro-intestinal system disorder	2	1	189
PID213	54	month 1	hiperuricemia	1	month 1	11	91	2	early	Metabolic and nutritional disorders	2	1	277
PID214	54	month 3	eosinofilia	1	month 4	102	175	3	late	white cell and RES and platelet disorders	2	1	277
PID215	54	month 1	sindrome dermatologica	2	month 1	18	147	1	early	skin and appendages disorders	2	1	277
PID216	34	month 1	hiperuricemia	1	month 1	28	70	1	early	Metabolic and nutritional disorders	2	1	289
PID217	24	month 4	sindrome dispeptica	2	month 4	103	105	1	late	gastro-intestinal system disorder	2	1	208
PID218	19	month 2	sindrome dermatologica	2	month 2	42	146	1	early	skin and appendages disorders	2	1	188
PID219	19	month 3	cefaleia	2	month 3	72	51	1	late	central and peripheral nervous system disorders	2	1	188
PID22	48	month 1	sindrome dermatologica	2	month 2	57	324	1	early	skin and appendages disorders	2	1	381
PID220	19	month 1	sindrome dispeptica	2	month 1	0	25	1	early	gastro-intestinal system disorder	2	1	188
PID221	20	month 1	sindrome dispeptica	2	month 1	7	285	2	early	gastro-intestinal system disorder	2	4	292
PID222	44	month 1	hepatite	3	month 1	8	20	2	early	liver and biliary system disorders	2	1	189
PID223	44	month 1	sindrome dermatologica	2	month 1	0	189	1	early	skin and appendages disorders	2	1	189
PID224	44	month 1	artralgia	3	month 1	14	77	2	early	musculo-skeletal disorders	2	1	189
PID225	54	month 1	sindrome dispeptica	2	month 1	2	71	1	early	gastro-intestinal system disorder	2	1	184
PID226	47	month 4	sindrome vestibular	2	month 2	44	228	1	early	other	2	1	272
PID227	47	month 1	sindrome dermatologica	2	month 1	0	111	1	early	skin and appendages disorders	2	1	272
PID228	25	month 1	hiperuricemia	1	month 1	14	86	1	early	Metabolic and nutritional disorders	2	1	226
PID229	25	month 1	sindrome dispeptica	2	month 1	1	3	1	early	gastro-intestinal system disorder	2	1	226
PID23	48	month 4	sindrome vestibular	2	month 6	154	227	2	late	other	2	1	381
PID230	25	month 1	cefaleia	3	month 1	28	140	3	early	central and peripheral nervous system disorders	2	1	226
PID231	30	month 3	leucopenia	1	month 4	95	113	1	late	white cell and RES and platelet disorders	2	1	305
PID232	30	month 1	hiperuricemia	1	month 1	13	82	1	early	Metabolic and nutritional disorders	2	1	305
PID233	30	month 1	sindrome dermatologica	3	month 1	13	292	2	early	skin and appendages disorders	2	1	305
PID234	30	month 1	sindrome dispeptica	2	month 1	1	12	2	early	gastro-intestinal system disorder	2	1	305
PID235	36	month 1	leucopenia	2	month 1	22	69	2	early	white cell and RES and platelet disorders	2	1	210
PID236	24	month 1	eosinofilia	1	month 1	20	154	3	early	white cell and RES and platelet disorders	2	1	181
PID237	24	month 1	hiperuricemia	1	month 1	20	71	2	early	Metabolic and nutritional disorders	2	1	181
PID238	59	month 1	hiperuricemia	1	month 1	18	43	2	early	Metabolic and nutritional disorders	2	1	249
PID239	83	month 4	artralgia	2	month 5	124	147	1	late	musculo-skeletal disorders	2	1	301
PID24	43	month 2	hiperuricemia	1	month 2	54	66	4	early	Metabolic and nutritional disorders	1	1	218
PID240	83	month 1	sindrome dermatologica	3	month 1	12	56	2	early	skin and appendages disorders	2	1	301
PID241	39	month 1	sindrome dermatologica	2	month 2	40	7	3	early	skin and appendages disorders	2	1	189
PID242	39	month 1	hiperuricemia	1	month 1	14	126	2	early	Metabolic and nutritional disorders	2	1	189
PID243	39	month 1	sindrome dispeptica	2	month 1	7	9	1	early	gastro-intestinal system disorder	2	1	189
PID244	31	month 1	hiperuricemia	1	month 1	14	390	2	early	Metabolic and nutritional disorders	2	1	190
PID245	31	month 1	sindrome dispeptica	2	month 1	4	67	2	early	gastro-intestinal system disorder	2	1	190
PID246	31	month 1	sindrome dermatologica	2	month 1	23	167	2	early	skin and appendages disorders	2	1	190
PID247	87	month 1	sindrome dermatologica	2	month 1	2	180	2	early	skin and appendages disorders	2	1	182
PID248	61	month 1	hiperuricemia	1	month 1	10	163	2	early	Metabolic and nutritional disorders	2	1	187
PID249	51	month 2	hiperuricemia	1	month 3	67	56	1	late	Metabolic and nutritional disorders	2	1	186
PID25	37	month 2	hiperuricemia	1	month 2	55	32	1	early	Metabolic and nutritional disorders	1	2	220
PID250	34	month 1	hiperuricemia	1	month 1	11	84	2	early	Metabolic and nutritional disorders	2	1	183
PID251	34	month 1	sindrome colestatica	1	month 1	11	172	3	early	liver and biliary system disorders	2	1	183
PID252	53	month 1	edema	2	month 1	28	65	2	early	other	2	1	268
PID253	53	month 3	eosinofilia	1	month 4	93	175	2	late	white cell and RES and platelet disorders	2	1	268
PID254	63	month 1	hiperuricemia	1	month 1	18	77	2	early	Metabolic and nutritional disorders	2	1	193
PID255	63	month 1	sindrome dermatologica	2	month 1	0	74	2	early	skin and appendages disorders	2	1	193
PID256	40	month 3	sindrome dermatologica	2	month 3	81	107	1	late	skin and appendages disorders	2	1	188
PID257	25	month 1	sindrome dermatologica	2	month 2	33	177	1	early	skin and appendages disorders	2	1	210
PID258	25	month 1	hepatite	1	month 1	21	14	2	early	liver and biliary system disorders	2	1	210
PID259	25	month 1	eosinofilia	1	month 1	21	189	3	early	white cell and RES and platelet disorders	2	1	210
PID26	45	month 1	sindrome dispeptica	2	month 1	5	3	1	early	gastro-intestinal system disorder	2	1	185
PID260	64	month 1	sindrome dispeptica	2	month 1	0	47	1	early	gastro-intestinal system disorder	2	1	180
PID261	64	month 3	neuropatia periferica	2	month 1	0	180	1	early	central and peripheral nervous system disorders	2	1	180
PID262	64	month 1	sindrome dermatologica	2	month 1	0	1	2	early	skin and appendages disorders	2	1	180
PID263	61	month 2	sindrome dispeptica	2	month 3	61	193	1	late	gastro-intestinal system disorder	2	1	366
PID264	61	month 2	hiperuricemia	1	month 2	46	98	4	early	Metabolic and nutritional disorders	2	1	366
PID265	56	month 1	hepatite	3	month 1	10	29	2	early	liver and biliary system disorders	2	2	108
PID266	51	month 1	sindrome vestibular	2	month 1	28	161	3	early	other	2	1	189
PID267	51	month 1	hiperuricemia	1	month 1	9	75	1	early	Metabolic and nutritional disorders	2	1	189
PID268	51	month 3	sindrome dispeptica	2	month 3	70	10	2	late	gastro-intestinal system disorder	2	1	189
PID269	67	month 1	hiperuricemia	1	month 2	32	63	3	early	Metabolic and nutritional disorders	2	1	200
PID27	45	month 1	sindrome dispeptica	2	month 1	5	3	1	early	gastro-intestinal system disorder	2	1	185
PID270	27	month 1	hiperuricemia	1	month 1	9	78	1	early	Metabolic and nutritional disorders	2	1	149
PID271	27	month 2	bicitopenia	1	month 2	58	29	2	early	white cell and RES and platelet disorders	2	1	149
PID272	31	month 1	hiperuricemia	1	month 2	32	16	1	early	Metabolic and nutritional disorders	2	1	281
PID273	22	month 1	sindrome dispeptica	1	month 1	3	106	2	early	gastro-intestinal system disorder	2	1	193
PID274	22	month 1	hiperuricemia	1	month 2	32	85	2	early	Metabolic and nutritional disorders	1	1	193
PID275	63	month 1	artralgia	3	month 1	10	168	2	early	musculo-skeletal disorders	1	1	309
PID276	63	month 1	eosinofilia	1	month 1	27	282	4	early	white cell and RES and platelet disorders	2	1	309
PID277	42	month 3	hepatite	1	month 3	90	104	2	late	liver and biliary system disorders	2	1	194
PID278	30	month 2	artralgia	2	month 2	45	130	2	early	musculo-skeletal disorders	2	1	182
PID279	26	month 1	hiperuricemia	1	month 1	17	14	2	early	Metabolic and nutritional disorders	2	2	31
PID28	45	month 1	sindrome dermatologica	2	month 1	5	3	1	early	skin and appendages disorders	2	1	185
PID280	26	month 1	hiperuricemia	1	month 1	1	55	2	early	Metabolic and nutritional disorders	2	2	56
PID281	21	month 1	sindrome dispeptica	2	month 1	1	110	1	early	gastro-intestinal system disorder	2	1	216
PID282	49	month 1	sindrome dermatologica	2	month 1	2	2	2	early	skin and appendages disorders	2	1	193
PID283	49	month 1	sindrome dispeptica	2	month 2	48	145	1	early	gastro-intestinal system disorder	2	1	193
PID284	49	month 1	hiperuricemia	1	month 1	21	76	2	early	Metabolic and nutritional disorders	2	1	193
PID285	66	month 1	artralgia	3	month 1	21	70	3	early	musculo-skeletal disorders	1	2	91
PID286	57	month 2	sindrome dispeptica	2	month 3	62	28	1	late	gastro-intestinal system disorder	2	1	384
PID287	57	month 1	hiperuricemia	1	month 1	18	72	1	early	Metabolic and nutritional disorders	2	1	384
PID288	44	month 1	sindrome vestibular	2	month 1	0	203	2	early	other	2	1	203
PID289	45	month 1	sindrome dispeptica	2	month 1	0	0	1	early	gastro-intestinal system disorder	2	1	249
PID29	45	month 1	sindrome dermatologica	2	month 1	5	3	1	early	skin and appendages disorders	2	1	185
PID290	45	month 1	hiperuricemia	3	month 1	26	90	2	early	Metabolic and nutritional disorders	2	1	249
PID291	20	month 1	hiperuricemia	1	month 1	28	63	1	early	Metabolic and nutritional disorders	2	1	177
PID292	20	month 1	sindrome vestibular	2	month 1	29	49	2	early	other	2	1	177
PID293	46	month 1	leucopenia	1	month 1	27	167	2	early	white cell and RES and platelet disorders	1	1	215
PID294	44	month 1	sindrome dispeptica	2	month 2	32	189	2	early	gastro-intestinal system disorder	2	1	221
PID295	52	month 1	artralgia	3	month 1	11	83	2	early	musculo-skeletal disorders	2	1	192
PID296	52	month 1	sindrome dispeptica	2	month 1	0	28	1	early	gastro-intestinal system disorder	2	1	192
PID297	30	month 3	sindrome dispeptica	2	month 5	149	13	2	late	gastro-intestinal system disorder	2	1	193
PID298	78	month 1	sindrome dermatologica	2	month 1	5	44	1	early	skin and appendages disorders	2	1	193
PID299	78	month 1	hiperuricemia	1	month 1	11	63	4	early	Metabolic and nutritional disorders	1	1	193
PID30	58	month 1	sindrome dermatologica	2	month 1	9	40	1	early	skin and appendages disorders	2	2	53
PID300	25	month 1	hiperuricemia	1	month 1	25	81	1	early	Metabolic and nutritional disorders	2	1	209
PID301	23	month 3	sindrome flu like	2	month 4	112	70	2	late	other	2	1	182
PID302	23	month 1	hiperuricemia	1	month 1	14	98	2	early	Metabolic and nutritional disorders	2	1	182
PID303	29	month 1	hepatite	3	month 1	11	43	2	early	liver and biliary system disorders	2	1	294
PID304	29	month 1	hiperuricemia	1	month 1	15	39	1	early	Metabolic and nutritional disorders	2	1	294
PID305	29	month 1	sindrome dermatologica	2	month 1	1	53	2	early	skin and appendages disorders	2	1	294
PID306	31	month 3	hepatite	1	month 4	100	30	2	late	liver and biliary system disorders	2	3	130
PID307	61	month 1	hiperuricemia	1	month 1	18	86	2	early	Metabolic and nutritional disorders	2	1	193
PID308	24	month 1	hiperuricemia	1	month 1	18	77	1	early	Metabolic and nutritional disorders	2	1	186
PID309	24	month 1	sindrome dermatologica	2	month 1	18	77	1	early	skin and appendages disorders	2	1	186
PID31	59	month 3	mialgia	2	month 4	107	1	1	late	musculo-skeletal disorders	2	2	112
PID310	29	month 1	sindrome colestatica	3	month 1	13	372	3	early	liver and biliary system disorders	1	1	385
PID311	29	month 1	artralgia	2	month 1	13	372	2	early	musculo-skeletal disorders	1	1	385
PID312	36	month 1	sindrome dispeptica	2	month 1	5	51	1	early	gastro-intestinal system disorder	2	1	166
PID313	36	month 1	sindrome dispeptica	2	month 1	5	51	1	early	gastro-intestinal system disorder	2	1	194
PID314	36	month 1	artralgia	3	month 1	25	118	2	early	musculo-skeletal disorders	2	1	166
PID315	36	month 1	artralgia	3	month 1	25	118	2	early	musculo-skeletal disorders	2	1	194
PID316	19	month 1	hiperuricemia	1	month 1	20	68	2	early	Metabolic and nutritional disorders	1	1	193
PID317	35	month 1	artralgia	2	month 1	8	116	2	early	musculo-skeletal disorders	1	1	209
PID318	35	month 1	sindrome dispeptica	2	month 1	18	21	1	early	gastro-intestinal system disorder	2	1	209
PID319	37	month 1	sindrome dermatologica	2	month 1	4	63	2	early	skin and appendages disorders	2	1	193
PID32	59	month 3	sindrome dispeptica	2	month 4	107	1	1	late	gastro-intestinal system disorder	2	2	112
PID320	37	month 1	hiperuricemia	1	month 1	20	47	1	early	Metabolic and nutritional disorders	1	1	193
PID321	65	month 1	hiperuricemia	1	month 1	6	105	1	early	Metabolic and nutritional disorders	1	1	167
PID322	65	month 1	sindrome dispeptica	2	month 2	46	121	2	early	gastro-intestinal system disorder	2	1	167
PID323	65	month 3	plaquetopenia	1	month 3	69	70	2	late	white cell and RES and platelet disorders	2	1	167
PID324	67	month 1	hepatite	3	month 1	10	225	3	early	liver and biliary system disorders	1	1	262
PID325	33	month 2	hiperuricemia	1	month 2	55	124	2	early	Metabolic and nutritional disorders	1	1	179
PID326	43	month 3	sindrome dispeptica	2	month 3	76	42	2	late	gastro-intestinal system disorder	2	1	188
PID327	58	month 1	hepatite	3	month 1	7	160	2	early	liver and biliary system disorders	1	1	188
PID328	58	month 1	hiperuricemia	1	month 1	7	25	2	early	Metabolic and nutritional disorders	1	1	188
PID329	30	month 2	sindrome dermatologica	2	month 2	45	147	2	early	skin and appendages disorders	2	1	192
PID33	60	month 2	hiperuricemia	1	month 2	55	40	1	early	Metabolic and nutritional disorders	1	1	184
PID330	30	month 1	hiperuricemia	1	month 1	21	49	3	early	Metabolic and nutritional disorders	1	1	192
PID331	45	month 1	hiperuricemia	1	month 1	13	21	3	early	Metabolic and nutritional disorders	1	2	34
PID332	59	month 1	hiperuricemia	1	month 1	4	105	3	early	Metabolic and nutritional disorders	1	2	109
PID333	32	month 1	hepatite	3	month 1	25	35	2	early	liver and biliary system disorders	2	1	195
PID334	52	month 3	sindrome dermatologica	2	month 5	122	63	2	late	skin and appendages disorders	2	1	185
PID335	52	month 1	hiperuricemia	1	month 1	10	112	3	early	Metabolic and nutritional disorders	2	1	185
PID336	22	month 3	galactorreia	2	month 4	103	5	2	late	other	2	1	186
PID337	22	month 1	sindrome dispeptica	2	month 1	2	145	1	early	gastro-intestinal system disorder	2	1	186
PID338	22	month 1	sindrome dermatologica	2	month 1	1	159	2	early	skin and appendages disorders	2	1	186
PID339	26	month 1	hiperuricemia	1	month 1	22	102	2	early	Metabolic and nutritional disorders	1	1	194
PID34	29	month 1	hepatite	3	month 1	27	70	1	early	liver and biliary system disorders	2	1	185
PID340	28	month 1	sindrome dispeptica	2	month 1	2	49	1	early	gastro-intestinal system disorder	2	1	283
PID341	57	month 1	hepatite	1	month 1	17	77	2	early	liver and biliary system disorders	1	1	192
PID342	57	month 1	sindrome dermatologica	2	month 1	17	4	1	early	skin and appendages disorders	2	1	192
PID343	57	month 1	hiperuricemia	1	month 1	17	77	2	early	Metabolic and nutritional disorders	1	1	192
PID344	48	month 3	neuropatia periferica	2	month 3	89	68	2	late	central and peripheral nervous system disorders	2	1	278
PID345	64	month 1	sindrome vestibular	2	month 1	31	85	1	early	other	2	2	116
PID346	55	month 1	hepatite	3	month 1	15	80	4	early	liver and biliary system disorders	1	2	351
PID347	32	month 1	hiperuricemia	1	month 2	35	119	4	early	Metabolic and nutritional disorders	1	1	293
PID348	30	month 1	neuropatia periferica	2	month 1	26	65	2	early	central and peripheral nervous system disorders	2	2	91
PID349	30	month 1	artralgia	3	month 1	24	67	1	early	musculo-skeletal disorders	1	2	91
PID35	29	month 1	sindrome dermatologica	2	month 1	22	2	2	early	skin and appendages disorders	2	1	185
PID350	49	month 1	sindrome colestatica	1	month 1	17	352	2	early	liver and biliary system disorders	2	1	369
PID351	44	month 1	sindrome colestatica	3	month 1	16	356	2	early	liver and biliary system disorders	2	1	372
PID352	44	month 3	insuficiencia renal aguda	1	month 3	83	8	2	late	other	2	1	372
PID353	27	month 2	artralgia	2	month 2	55	56	1	early	musculo-skeletal disorders	2	1	193
PID354	48	month 1	sindrome dermatologica	2	month 1	10	31	1	early	skin and appendages disorders	2	1	-71
PID355	48	month 1	hiperuricemia	1	month 2	35	59	2	early	Metabolic and nutritional disorders	2	1	-71
PID356	28	month 1	cefaleia	2	month 1	27	21	2	early	central and peripheral nervous system disorders	2	1	195
PID357	28	month 1	hiperuricemia	1	month 2	48	28	1	early	Metabolic and nutritional disorders	2	1	195
PID358	28	month 1	sindrome dispeptica	2	month 1	7	69	2	early	gastro-intestinal system disorder	2	1	195
PID359	39	month 1	sindrome dispeptica	2	month 1	1	26	2	early	gastro-intestinal system disorder	2	2	55
PID36	29	month 1	hiperuricemia	1	month 1	12	15	1	early	Metabolic and nutritional disorders	1	2	14
PID360	38	month 1	leucopenia	1	month 1	12	30	3	early	white cell and RES and platelet disorders	2	1	298
PID361	38	month 1	sindrome colestatica	1	month 2	42	172	2	early	liver and biliary system disorders	2	1	298
PID362	27	month 1	sindrome dispeptica	2	month 1	1	139	2	early	gastro-intestinal system disorder	2	1	219
PID363	27	month 1	sindrome dermatologica	2	month 1	1	36	1	early	skin and appendages disorders	2	1	219
PID364	50	month 1	sindrome dispeptica	2	month 1	6	40	2	early	gastro-intestinal system disorder	2	1	179
PID365	36	month 1	neuropatia periferica	2	month 2	55	47	2	early	central and peripheral nervous system disorders	1	1	179
PID366	36	month 1	sonolencia	2	month 1	6	49	1	early	central and peripheral nervous system disorders	2	1	179
PID367	23	month 1	neuropatia periferica	2	month 1	24	187	2	early	central and peripheral nervous system disorders	2	1	211
PID368	48	month 1	artralgia	3	month 1	30	51	1	early	musculo-skeletal disorders	2	1	276
PID369	37	month 1	sindrome dispeptica	2	month 1	20	14	2	early	gastro-intestinal system disorder	2	2	34
PID37	58	month 1	sindrome dispeptica	2	month 1	14	64	1	early	gastro-intestinal system disorder	2	1	184
PID370	37	month 1	artralgia	2	month 1	20	14	3	early	musculo-skeletal disorders	2	2	34
PID371	37	month 1	leucopenia	2	month 1	20	14	2	early	white cell and RES and platelet disorders	2	2	34
PID372	50	month 1	hiperuricemia	1	month 1	5	85	2	early	Metabolic and nutritional disorders	2	1	174
PID373	50	month 1	sindrome dispeptica	2	month 1	1	34	1	early	gastro-intestinal system disorder	2	1	174
PID374	50	month 1	sindrome dermatologica	2	month 2	32	142	2	early	skin and appendages disorders	2	1	174
PID375	20	month 1	hiperuricemia	1	month 2	34	65	2	early	Metabolic and nutritional disorders	2	1	183
PID376	20	month 1	sindrome dermatologica	2	month 1	1	147	1	early	skin and appendages disorders	2	1	183
PID377	20	month 1	sindrome dispeptica	2	month 2	34	30	2	early	gastro-intestinal system disorder	2	1	183
PID378	79	month 1	sindrome dermatologica	2	month 1	11	154	3	early	skin and appendages disorders	2	1	200
PID379	24	month 1	sindrome dispeptica	2	month 1	16	46	1	early	gastro-intestinal system disorder	2	2	104
PID38	58	month 1	hiperuricemia	1	month 1	14	74	1	early	Metabolic and nutritional disorders	1	1	184
PID380	47	month 1	sindrome dispeptica	2	month 1	10	24	2	early	gastro-intestinal system disorder	2	4	269
PID381	47	month 1	cefaleia	2	month 1	10	24	2	early	central and peripheral nervous system disorders	2	4	269
PID382	47	month 1	mialgia	2	month 1	1	33	2	early	musculo-skeletal disorders	2	4	269
PID383	49	month 1	sindrome dispeptica	2	month 1	7	21	2	early	gastro-intestinal system disorder	2	1	476
PID384	49	month 1	sindrome dermatologica	2	month 1	7	21	2	early	skin and appendages disorders	2	1	476
PID385	49	month 1	sindrome vestibular	2	month 1	7	21	2	early	other	2	1	476
PID386	52	month 1	sindrome dermatologica	2	month 1	1	35	1	early	skin and appendages disorders	2	1	183
PID387	52	month 1	hepatite	3	month 1	1	35	2	early	liver and biliary system disorders	2	1	183
PID388	52	month 1	artralgia	2	month 1	10	82	1	early	musculo-skeletal disorders	2	1	183
PID389	44	month 1	plaquetopenia	1	month 1	14	238	2	early	white cell and RES and platelet disorders	2	1	270
PID39	31	month 1	hiperuricemia	1	month 1	14	260	1	early	Metabolic and nutritional disorders	1	2	109
PID390	29	month 3	hiperuricemia	1	month 3	77	43	1	late	Metabolic and nutritional disorders	2	1	277
PID391	29	month 4	eosinofilia	1	month 5	144	133	2	late	white cell and RES and platelet disorders	2	1	277
PID392	42	month 1	sindrome intestinal	2	month 1	0	206	1	early	gastro-intestinal system disorder	2	1	269
PID393	42	month 1	artralgia	3	month 2	48	158	1	early	musculo-skeletal disorders	1	1	269
PID394	34	month 1	sindrome dispeptica	2	month 1	3	50	2	early	gastro-intestinal system disorder	2	1	291
PID395	22	month 1	sindrome dispeptica	2	month 1	0	9	1	early	gastro-intestinal system disorder	2	1	185
PID396	22	month 1	hiperuricemia	1	month 1	24	63	1	early	Metabolic and nutritional disorders	2	1	185
PID397	30	month 3	sindrome dermatologica	2	month 3	80	168	1	late	skin and appendages disorders	2	1	248
PID398	30	month 1	hiperuricemia	1	month 2	39	28	1	early	Metabolic and nutritional disorders	2	1	248
PID399	30	month 1	sindrome dispeptica	2	month 1	3	75	1	early	gastro-intestinal system disorder	2	1	248
PID40	49	month 1	pancitopenia	1	month 1	15	55	2	early	white cell and RES and platelet disorders	2	1	289
PID400	26	month 3	eosinofilia	1	month 3	76	98	2	late	white cell and RES and platelet disorders	2	1	174
PID401	81	month 1	hiperuricemia	1	month 1	15	55	1	early	Metabolic and nutritional disorders	2	1	217
PID402	81	month 1	sindrome vestibular	2	month 1	5	33	1	early	other	2	1	217
PID403	31	month 3	insonia	2	month 3	70	115	1	late	central and peripheral nervous system disorders	2	1	185
PID404	31	month 3	sindrome dermatologica	2	month 3	80	105	1	late	skin and appendages disorders	2	1	185
PID405	56	month 1	sindrome dispeptica	2	month 1	1	11	2	early	gastro-intestinal system disorder	2	1	213
PID406	56	month 1	artralgia	3	month 1	1	93	2	early	musculo-skeletal disorders	1	1	213
PID407	56	month 1	neuropatia periferica	2	month 1	11	202	1	early	central and peripheral nervous system disorders	2	1	213
PID408	55	month 1	sindrome colestatica	3	month 1	0	164	2	early	liver and biliary system disorders	2	1	185
PID409	55	month 1	hiperuricemia	1	month 1	4	62	1	early	Metabolic and nutritional disorders	2	1	185
PID41	50	month 2	hepatite	3	month 4	94	53	2	late	liver and biliary system disorders	2	1	325
PID410	33	month 1	sindrome dermatologica	2	month 1	10	17	2	early	skin and appendages disorders	2	2	116
PID411	33	month 1	hiperuricemia	1	month 1	7	109	2	early	Metabolic and nutritional disorders	1	2	116
PID412	35	month 1	artralgia	3	month 1	14	74	3	early	musculo-skeletal disorders	2	1	265
PID413	48	month 1	neuropatia periferica	2	month 1	31	159	1	early	central and peripheral nervous system disorders	2	1	190
PID414	65	month 1	sindrome dispeptica	2	month 1	1	32	2	early	gastro-intestinal system disorder	2	1	355
PID415	19	month 1	hepatite	1	month 1	21	29	2	early	liver and biliary system disorders	1	1	326
PID416	55	month 1	sindrome dispeptica	2	month 1	11	197	2	early	gastro-intestinal system disorder	2	1	208
PID417	55	month 1	hiperuricemia	1	month 1	18	93	2	early	Metabolic and nutritional disorders	1	1	208
PID418	55	month 3	eosinofilia	1	month 3	80	128	2	late	white cell and RES and platelet disorders	2	1	208
PID419	56	month 1	artralgia	3	month 1	13	139	2	early	musculo-skeletal disorders	1	1	306
PID42	40	month 1	hiperuricemia	1	month 1	18	77	1	early	Metabolic and nutritional disorders	1	1	-183
PID420	56	month 1	alucinacao	2	month 2	32	3	2	early	other	2	1	306
PID421	66	month 1	insonia	2	month 2	33	343	2	early	other	2	1	376
PID422	66	month 1	sindrome dermatologica	2	month 2	33	77	2	early	skin and appendages disorders	2	1	376
PID423	27	month 1	artralgia	3	month 1	18	93	2	early	musculo-skeletal disorders	1	1	186
PID424	22	month 1	artralgia	3	month 1	18	84	1	early	musculo-skeletal disorders	1	1	186
PID425	22	month 1	sindrome dermatologica	2	month 1	0	137	1	early	skin and appendages disorders	2	1	186
PID426	38	month 1	sindrome dermatologica	2	month 1	1	65	1	early	skin and appendages disorders	2	1	189
PID427	38	month 1	sindrome dispeptica	2	month 1	2	39	1	early	gastro-intestinal system disorder	2	1	189
PID428	38	month 1	hiperuricemia	1	month 2	35	63	3	early	Metabolic and nutritional disorders	1	1	189
PID429	20	month 1	sindrome dermatologica	2	month 3	88	381	1	late	skin and appendages disorders	2	2	469
PID43	40	month 1	rash com eosinofilia	3	month 1	18	77	2	early	skin and appendages disorders	1	1	-183
PID430	20	month 1	sindrome dispeptica	2	month 1	1	1	2	early	gastro-intestinal system disorder	2	2	469
PID431	38	month 4	neuropatia periferica	2	month 4	117	154	1	late	central and peripheral nervous system disorders	2	1	271
PID432	38	month 1	artralgia	3	month 1	19	122	2	early	musculo-skeletal disorders	1	1	271
PID433	36	month 1	sindrome dispeptica	2	month 1	0	59	2	early	gastro-intestinal system disorder	2	1	187
PID434	28	month 1	hiperuricemia	1	month 1	17	77	2	early	Metabolic and nutritional disorders	2	1	185
PID435	28	month 3	sindrome dermatologica	2	month 4	97	88	1	late	skin and appendages disorders	2	1	185
PID436	28	month 1	sindrome dispeptica	2	month 1	0	94	1	early	gastro-intestinal system disorder	2	1	185
PID437	55	month 1	sindrome dispeptica	2	month 1	19	179	1	early	gastro-intestinal system disorder	2	1	198
PID438	55	month 3	neuropatia periferica	2	month 4	94	104	2	late	central and peripheral nervous system disorders	2	1	198
PID439	55	month 1	hiperuricemia	1	month 1	9	92	1	early	Metabolic and nutritional disorders	2	1	198
PID44	31	month 1	sindrome dispeptica	2	month 1	1	35	2	early	gastro-intestinal system disorder	2	1	207
PID440	41	month 1	sindrome dispeptica	2	month 1	1	58	2	early	gastro-intestinal system disorder	2	1	185
PID441	41	month 1	artralgia	2	month 2	45	16	1	early	musculo-skeletal disorders	2	1	185
PID442	45	month 1	sindrome dermatologica	2	month 1	0	271	1	early	skin and appendages disorders	2	1	271
PID443	45	month 1	hiperuricemia	1	month 1	17	72	2	early	Metabolic and nutritional disorders	2	1	180
PID444	45	month 2	sindrome diarreica	2	month 3	61	5	1	late	gastro-intestinal system disorder	2	1	180
PID445	51	month 1	hepatite	3	month 1	1	520	2	early	liver and biliary system disorders	2	1	521
PID446	51	month 1	cefaleia	2	month 1	25	22	2	early	central and peripheral nervous system disorders	2	1	521
PID447	20	month 2	hiperuricemia	1	month 2	38	98	1	early	Metabolic and nutritional disorders	2	1	199
PID448	20	month 1	sindrome dispeptica	2	month 1	17	182	1	early	gastro-intestinal system disorder	2	1	199
PID449	42	month 1	sindrome dispeptica	2	month 1	7	101	2	early	gastro-intestinal system disorder	2	1	241
PID45	39	month 4	leucopenia	1	month 6	152	36	1	late	white cell and RES and platelet disorders	2	3	210
PID450	42	month 1	sindrome dermatologica	2	month 1	3	105	2	early	skin and appendages disorders	2	1	241
PID451	38	month 1	mialgia	3	month 1	1	101	2	early	musculo-skeletal disorders	1	1	185
PID452	38	month 1	sindrome intestinal	2	month 1	10	175	1	early	gastro-intestinal system disorder	2	1	185
PID453	38	month 1	sindrome dermatologica	2	month 1	10	175	1	early	skin and appendages disorders	2	1	185
PID454	54	month 1	hiperuricemia	1	month 1	20	71	2	early	Metabolic and nutritional disorders	2	1	353
PID455	45	month 1	turvacao visual	2	month 2	45	134	1	early	other	2	1	179
PID456	47	month 1	mialgia	3	month 1	20	107	2	early	musculo-skeletal disorders	2	1	197
PID457	47	month 1	sindrome dispeptica	2	month 1	1	196	2	early	gastro-intestinal system disorder	2	1	197
PID458	43	month 1	hepatite	3	month 1	14	103	3	early	liver and biliary system disorders	1	1	226
PID459	64	month 1	sonolencia	2	month 1	16	162	2	early	central and peripheral nervous system disorders	2	1	178
PID46	39	month 2	sindrome dermatologica	3	month 2	46	28	3	early	skin and appendages disorders	2	3	210
PID460	64	month 1	hiperuricemia	1	month 1	10	168	1	early	Metabolic and nutritional disorders	2	1	178
PID461	29	month 1	hiperuricemia	1	month 2	32	63	2	early	Metabolic and nutritional disorders	2	1	186
PID462	24	month 3	sindrome dermatologica	3	month 3	71	123	2	late	skin and appendages disorders	2	1	194
PID463	19	month 1	sindrome dispeptica	2	month 1	2	6	1	early	gastro-intestinal system disorder	2	1	354
PID464	19	month 1	hiperuricemia	1	month 2	41	84	1	early	Metabolic and nutritional disorders	2	1	195
PID465	19	month 1	sindrome dermatologica	2	month 1	14	181	2	early	skin and appendages disorders	2	1	195
PID466	40	month 1	hiperuricemia	1	month 1	16	178	4	early	Metabolic and nutritional disorders	2	1	194
PID467	40	month 1	sindrome colestatica	3	month 1	16	178	4	early	liver and biliary system disorders	1	1	194
PID468	41	month 1	hiperuricemia	1	month 2	36	74	1	early	Metabolic and nutritional disorders	2	1	348
PID469	31	month 3	sindrome dermatologica	2	month 4	93	201	1	late	skin and appendages disorders	2	1	294
PID47	39	month 1	sindrome colestatica	1	month 2	57	34	2	early	liver and biliary system disorders	2	3	210
PID470	31	month 1	artralgia	3	month 1	28	65	1	early	musculo-skeletal disorders	2	1	294
PID471	29	month 1	sindrome dispeptica	2	month 1	2	190	1	early	gastro-intestinal system disorder	2	1	192
PID472	54	month 1	artralgia	2	month 1	28	234	1	early	musculo-skeletal disorders	2	1	262
PID473	54	month 1	artralgia	2	month 1	28	234	1	early	musculo-skeletal disorders	2	1	262
PID474	31	month 1	neuropatia periferica	2	month 2	46	146	1	early	central and peripheral nervous system disorders	1	1	215
PID475	64	month 1	sindrome dermatologica	2	month 1	0	42	1	early	skin and appendages disorders	2	1	376
PID476	64	month 1	hiperuricemia	1	month 2	35	63	3	early	Metabolic and nutritional disorders	2	1	376
PID477	36	month 1	sindrome dermatologica	2	month 1	0	293	1	early	skin and appendages disorders	2	1	293
PID478	36	month 1	sindrome colestatica	3	month 1	0	127	3	early	liver and biliary system disorders	1	1	293
PID479	36	month 1	hiperuricemia	1	month 1	14	81	2	early	Metabolic and nutritional disorders	1	1	193
PID48	39	month 1	hiperuricemia	1	month 1	17	40	2	early	Metabolic and nutritional disorders	1	3	210
PID480	36	month 1	sindrome dispeptica	2	month 1	11	119	2	early	gastro-intestinal system disorder	2	1	193
PID481	36	month 1	sindrome dermatologica	2	month 1	1	129	2	early	skin and appendages disorders	2	1	193
PID482	53	month 1	sindrome dispeptica	2	month 1	1	181	2	early	gastro-intestinal system disorder	2	1	182
PID483	50	month 1	sindrome vestibular	2	month 1	19	15	1	early	other	2	1	184
PID484	50	month 3	sindrome dermatologica	3	month 4	111	73	1	late	skin and appendages disorders	2	1	184
PID485	50	month 1	sindrome dispeptica	2	month 1	0	19	2	early	gastro-intestinal system disorder	2	1	184
PID486	50	month 1	hiperuricemia	1	month 1	21	72	2	early	Metabolic and nutritional disorders	2	1	184
PID487	48	month 1	sindrome dispeptica	2	month 1	2	35	2	early	gastro-intestinal system disorder	2	1	217
PID488	48	month 1	hiperuricemia	1	month 1	11	108	2	early	Metabolic and nutritional disorders	2	1	217
PID489	27	month 2	sindrome dermatologica	3	month 3	62	266	1	late	skin and appendages disorders	2	1	365
PID49	32	month 2	hiperuricemia	1	month 3	66	37	1	late	Metabolic and nutritional disorders	1	1	185
PID490	35	month 1	sindrome dispeptica	2	month 1	21	398	2	early	gastro-intestinal system disorder	2	1	419
PID491	35	month 1	hiperuricemia	1	month 1	13	39	1	early	Metabolic and nutritional disorders	2	1	419
PID492	52	month 1	artralgia	3	month 1	2	277	1	early	musculo-skeletal disorders	1	1	279
PID493	40	month 2	artralgia	3	month 2	52	0	1	early	musculo-skeletal disorders	2	1	266
PID494	40	month 1	sindrome dispeptica	2	month 1	31	5	1	early	gastro-intestinal system disorder	2	1	266
PID495	40	month 1	sindrome dermatologica	2	month 1	31	36	2	early	skin and appendages disorders	2	1	266
PID496	32	month 1	sindrome dermatologica	2	month 1	1	40	2	early	skin and appendages disorders	2	1	182
PID497	32	month 1	neuropatia periferica	2	month 1	14	76	1	early	central and peripheral nervous system disorders	2	1	182
PID498	32	month 1	hiperuricemia	1	month 1	21	70	3	early	Metabolic and nutritional disorders	2	1	182
PID499	39	month 1	artralgia	3	month 1	16	142	2	early	musculo-skeletal disorders	1	1	249
PID50	32	month 1	sindrome colestatica	1	month 1	17	168	2	early	liver and biliary system disorders	2	1	185
PID500	25	month 1	sindrome dispeptica	2	month 1	0	50	2	early	gastro-intestinal system disorder	2	1	196
PID501	25	month 1	hiperuricemia	1	month 1	21	56	1	early	Metabolic and nutritional disorders	2	1	196
PID502	25	month 1	sindrome dermatologica	2	month 1	0	33	1	early	skin and appendages disorders	2	1	196
PID503	33	month 1	sindrome dispeptica	2	month 1	0	160	2	early	gastro-intestinal system disorder	2	1	209
PID504	33	month 1	sindrome vestibular	2	month 1	0	28	2	early	other	2	1	209
PID505	25	month 1	hiperuricemia	1	month 1	25	106	2	early	Metabolic and nutritional disorders	2	1	186
PID506	30	month 1	hepatite	1	month 1	13	80	2	early	liver and biliary system disorders	2	2	166
PID507	25	month 1	sindrome dermatologica	2	month 1	29	285	2	early	skin and appendages disorders	2	1	314
PID508	26	month 1	sindrome dispeptica	2	month 1	0	80	2	early	gastro-intestinal system disorder	2	1	186
PID509	36	month 1	sindrome dermatologica	2	month 1	15	45	2	early	skin and appendages disorders	2	1	180
PID51	25	month 1	artralgia	3	month 2	32	52	1	early	musculo-skeletal disorders	1	1	295
PID510	36	month 1	cansaco	2	month 1	4	56	1	early	other	2	1	180
PID511	25	month 1	sindrome dispeptica	2	month 1	0	28	1	early	gastro-intestinal system disorder	2	1	186
PID512	19	month 1	sindrome dermatologica	2	month 1	0	59	2	early	skin and appendages disorders	2	1	186
PID513	19	month 1	xerostomia	2	month 1	0	28	1	early	other	2	1	186
PID514	19	month 1	hiperuricemia	1	month 1	18	70	2	early	Metabolic and nutritional disorders	1	1	186
PID515	72	month 1	hiperuricemia	1	month 1	18	98	2	early	Metabolic and nutritional disorders	1	1	186
PID516	72	month 1	eosinofilia	1	month 1	18	98	2	early	white cell and RES and platelet disorders	2	1	186
PID517	72	month 1	sindrome dispeptica	2	month 1	9	19	2	early	gastro-intestinal system disorder	2	1	186
PID518	53	month 1	hiperuricemia	1	month 1	7	176	2	early	Metabolic and nutritional disorders	1	1	183
PID519	53	month 1	hepatite	3	month 1	7	8	2	early	liver and biliary system disorders	1	1	183
PID52	25	month 1	sindrome dispeptica	2	month 1	0	152	1	early	gastro-intestinal system disorder	2	1	295
PID520	53	month 3	turvacao visual	2	month 4	97	86	1	late	other	2	1	183
PID521	68	month 1	hiperuricemia	1	month 1	8	70	2	early	Metabolic and nutritional disorders	2	1	379
PID522	68	month 1	sindrome dermatologica	2	month 1	0	87	1	early	skin and appendages disorders	2	1	379
PID523	24	month 1	sindrome dermatologica	2	month 1	0	76	2	early	skin and appendages disorders	2	1	181
PID524	24	month 1	hiperuricemia	1	month 1	13	63	1	early	Metabolic and nutritional disorders	1	1	181
PID525	34	month 1	neuropatia periferica	2	month 1	2	180	2	early	central and peripheral nervous system disorders	1	1	182
PID526	47	month 1	sindrome dispeptica	2	month 1	26	77	2	early	gastro-intestinal system disorder	2	1	265
PID527	47	month 1	neuropatia periferica	2	month 1	1	264	2	early	central and peripheral nervous system disorders	1	1	265
PID528	47	month 3	eosinofilia	1	month 4	102	71	2	late	white cell and RES and platelet disorders	2	1	265
PID529	48	month 2	cansaco	2	month 2	59	125	2	early	other	2	1	184
PID53	25	month 1	sindrome dermatologica	2	month 1	14	281	1	early	skin and appendages disorders	2	1	295
PID530	83	month 2	sindrome dermatologica	2	month 2	60	11	2	early	skin and appendages disorders	2	1	167
PID531	83	month 2	leucopenia	1	month 2	40	128	2	early	white cell and RES and platelet disorders	2	1	167
PID532	36	month 1	hiperuricemia	1	month 1	10	126	1	early	Metabolic and nutritional disorders	2	1	185
PID533	36	month 1	neuropatia periferica	2	month 1	0	35	1	early	central and peripheral nervous system disorders	1	1	185
PID534	36	month 1	sindrome dispeptica	2	month 1	0	96	1	early	gastro-intestinal system disorder	2	1	185
PID535	24	month 1	sindrome dispeptica	2	month 1	0	31	2	early	gastro-intestinal system disorder	2	1	-180
PID536	24	month 1	hiperuricemia	1	month 1	12	89	2	early	Metabolic and nutritional disorders	1	1	-180
PID537	46	month 1	hiperuricemia	1	month 1	21	96	2	early	Metabolic and nutritional disorders	2	1	490
PID538	46	month 1	sindrome dispeptica	2	month 1	30	460	2	early	gastro-intestinal system disorder	2	1	490
PID539	58	month 1	hiperuricemia	1	month 1	22	75	2	early	Metabolic and nutritional disorders	2	1	223
PID54	25	month 3	neuropatia periferica	2	month 2	55	240	1	early	central and peripheral nervous system disorders	1	1	295
PID540	58	month 2	sindrome dermatologica	2	month 3	62	161	2	late	skin and appendages disorders	2	1	223
PID541	44	month 1	sindrome dispeptica	2	month 1	9	10	1	early	gastro-intestinal system disorder	2	1	175
PID542	22	month 1	hepatite	3	month 1	11	14	2	early	liver and biliary system disorders	2	1	461
PID543	22	month 3	sindrome dermatologica	2	month 3	83	13	1	late	skin and appendages disorders	2	1	461
PID544	25	month 1	sindrome dispeptica	2	month 1	0	32	2	early	gastro-intestinal system disorder	2	1	307
PID545	39	month 1	sindrome dispeptica	2	month 1	1	192	1	early	gastro-intestinal system disorder	2	1	193
PID546	39	month 1	sindrome dermatologica	2	month 1	1	61	2	early	skin and appendages disorders	2	1	193
PID547	39	month 1	artralgia	3	month 1	1	101	2	early	musculo-skeletal disorders	1	1	193
PID548	39	month 1	cefaleia	2	month 1	1	192	2	early	central and peripheral nervous system disorders	2	1	193
PID549	32	month 1	cefaleia	2	month 2	33	30	1	early	central and peripheral nervous system disorders	2	1	320
PID55	27	month 1	sindrome dispeptica	2	month 1	1	115	2	early	gastro-intestinal system disorder	2	2	109
PID550	32	month 1	hepatite	1	month 1	6	192	3	early	liver and biliary system disorders	2	1	198
PID551	31	month 1	sindrome dermatologica	2	month 3	64	22	2	late	skin and appendages disorders	2	1	307
PID552	41	month 3	hepatite	1	month 4	116	28	3	late	liver and biliary system disorders	2	1	182
PID553	41	month 1	artralgia	3	month 2	51	44	2	early	musculo-skeletal disorders	1	1	182
PID554	26	month 1	sindrome dermatologica	2	month 2	54	138	2	early	skin and appendages disorders	2	1	192
PID555	60	month 1	hiperuricemia	1	month 1	13	112	3	early	Metabolic and nutritional disorders	2	1	188
PID556	60	month 1	sindrome dispeptica	2	month 1	1	84	2	early	gastro-intestinal system disorder	2	1	188
PID557	17	month 1	cansaco	2	month 1	3	203	1	early	other	2	1	206
PID558	26	month 1	hiperuricemia	1	month 1	11	35	2	early	Metabolic and nutritional disorders	1	2	46
PID559	47	month 4	sindrome vestibular	2	month 5	135	46	2	late	other	2	1	-159
PID56	27	month 1	sindrome dispeptica	2	month 1	1	115	2	early	gastro-intestinal system disorder	2	2	109
PID560	47	month 1	artralgia	2	month 1	15	191	2	early	musculo-skeletal disorders	2	1	-159
PID561	39	month 1	sindrome dermatologica	2	month 1	10	3	1	early	skin and appendages disorders	2	1	283
PID562	39	month 1	sindrome colestatica	3	month 1	6	186	3	early	liver and biliary system disorders	2	1	283
PID563	20	month 1	hiperuricemia	2	month 1	3	98	2	early	Metabolic and nutritional disorders	1	4	213
PID564	21	month 1	sindrome dispeptica	2	month 1	0	85	1	early	gastro-intestinal system disorder	2	1	258
PID565	21	month 1	hiperuricemia	1	month 1	13	245	2	early	Metabolic and nutritional disorders	2	1	258
PID566	72	month 1	sindrome dispeptica	2	month 2	49	126	1	early	gastro-intestinal system disorder	2	1	181
PID567	72	month 1	artralgia	3	month 1	11	164	2	early	musculo-skeletal disorders	1	1	181
PID568	36	month 1	cansaco	2	month 1	1	33	1	early	other	2	1	178
PID569	36	month 1	hiperuricemia	1	month 1	24	126	2	early	Metabolic and nutritional disorders	1	1	178
PID57	38	month 3	hepatite	3	month 4	97	54	2	late	liver and biliary system disorders	2	2	167
PID570	16	month 1	sindrome dispeptica	2	month 1	0	150	1	early	gastro-intestinal system disorder	2	1	183
PID571	33	month 1	artralgia	2	month 3	83	89	2	late	musculo-skeletal disorders	2	1	172
PID572	44	month 1	boca amarga	2	month 1	0	27	1	early	other	2	1	285
PID573	44	month 1	neuropatia periferica	2	month 1	0	285	2	early	central and peripheral nervous system disorders	1	1	285
PID574	41	month 1	artralgia	3	month 1	17	72	2	early	musculo-skeletal disorders	1	1	187
PID575	41	month 1	sindrome dispeptica	2	month 1	8	64	1	early	gastro-intestinal system disorder	2	1	187
PID576	32	month 1	eosinofilia	1	month 1	12	181	2	early	white cell and RES and platelet disorders	2	1	193
PID577	32	month 1	sindrome dispeptica	2	month 1	1	30	2	early	gastro-intestinal system disorder	2	1	193
PID578	32	month 1	hiperuricemia	1	month 1	11	92	3	early	Metabolic and nutritional disorders	2	1	193
PID579	58	month 1	hepatite	2	month 1	27	21	2	early	liver and biliary system disorders	1	1	244
PID58	26	month 1	hiperuricemia	1	month 2	35	77	2	early	Metabolic and nutritional disorders	1	1	182
PID580	58	month 1	hiperuricemia	1	month 1	13	84	2	early	Metabolic and nutritional disorders	1	1	244
PID581	38	month 2	artralgia	3	month 4	98	83	3	late	musculo-skeletal disorders	1	1	181
PID582	38	month 1	hepatite	3	month 1	20	81	3	early	liver and biliary system disorders	1	1	181
PID583	33	month 1	sindrome dispeptica	2	month 1	1	92	1	early	gastro-intestinal system disorder	2	1	258
PID584	29	month 1	sindrome dermatologica	2	month 1	12	66	1	early	skin and appendages disorders	2	1	436
PID585	29	month 1	hepatite	1	month 1	24	27	3	early	liver and biliary system disorders	1	1	436
PID586	29	month 1	hiperuricemia	1	month 1	2	22	1	early	Metabolic and nutritional disorders	2	1	436
PID587	36	month 1	bicitopenia	1	month 1	14	136	3	early	white cell and RES and platelet disorders	2	1	163
PID588	40	month 1	sindrome dermatologica	2	month 1	19	213	1	early	skin and appendages disorders	2	1	173
PID589	40	month 1	sindrome dispeptica	2	month 1	19	154	2	early	gastro-intestinal system disorder	2	1	173
PID59	33	month 2	hiperuricemia	1	month 3	66	35	1	late	Metabolic and nutritional disorders	1	1	243
PID590	77	month 2	hiperuricemia	1	month 2	58	112	3	early	Metabolic and nutritional disorders	1	1	272
PID591	77	month 3	eosinofilia	1	month 4	104	136	3	late	white cell and RES and platelet disorders	2	1	272
PID592	77	month 1	sindrome vestibular	2	month 2	34	238	2	early	other	2	1	272
PID593	23	month 1	hiperuricemia	1	month 1	24	63	3	early	Metabolic and nutritional disorders	1	2	105
PID594	36	month 1	sindrome dispeptica	2	month 1	19	27	1	early	gastro-intestinal system disorder	2	2	168
PID595	36	month 1	eosinofilia	1	month 1	19	149	2	early	white cell and RES and platelet disorders	2	2	168
PID596	17	month 1	hiperuricemia	1	month 2	38	42	2	early	Metabolic and nutritional disorders	1	1	185
PID597	17	month 4	mialgia	2	month 5	145	40	2	late	musculo-skeletal disorders	2	1	185
PID598	17	month 2	sindrome dispeptica	2	month 2	53	1	1	early	gastro-intestinal system disorder	2	1	185
PID599	50	month 3	artralgia	2	month 5	125	37	2	late	musculo-skeletal disorders	2	1	181
PID60	32	month 1	sindrome dispeptica	2	month 1	29	263	2	early	gastro-intestinal system disorder	2	1	292
PID600	50	month 1	neuropatia periferica	2	month 1	5	17	2	early	central and peripheral nervous system disorders	1	1	181
PID601	34	month 1	sindrome dispeptica	2	month 2	38	33	1	early	gastro-intestinal system disorder	2	1	189
PID602	34	month 1	hiperuricemia	1	month 1	19	110	2	early	Metabolic and nutritional disorders	2	1	189
PID603	25	month 1	sindrome dermatologica	2	month 1	1	25	1	early	skin and appendages disorders	2	1	269
PID604	25	month 1	sindrome dispeptica	2	month 1	1	268	2	early	gastro-intestinal system disorder	2	1	269
PID605	25	month 1	artralgia	3	month 1	18	251	2	early	musculo-skeletal disorders	1	1	269
PID606	56	month 1	tonteira	2	month 1	1	34	2	early	other	2	1	258
PID607	56	month 3	neuropatia periferica	2	month 4	104	154	2	late	central and peripheral nervous system disorders	1	1	258
PID608	56	month 1	sindrome dispeptica	2	month 1	3	255	2	early	gastro-intestinal system disorder	2	1	258
PID609	58	month 4	trombose venosa profunda	3	month 6	157	122	3	late	other	2	1	279
PID61	42	month 1	neuropatia periferica	2	month 2	41	174	2	early	central and peripheral nervous system disorders	1	1	215
PID610	58	month 1	hiperuricemia	1	month 1	27	98	2	early	Metabolic and nutritional disorders	1	1	279
PID611	50	month 1	hiperuricemia	1	month 1	17	72	3	early	Metabolic and nutritional disorders	1	1	298
PID612	50	month 1	sindrome dispeptica	2	month 1	9	108	1	early	gastro-intestinal system disorder	2	1	298
PID613	50	month 1	sindrome dermatologica	2	month 1	9	289	2	early	skin and appendages disorders	2	1	298
PID614	23	month 1	sindrome intestinal	2	month 1	7	97	2	early	gastro-intestinal system disorder	2	1	175
PID615	37	month 3	sindrome dermatologica	2	month 4	114	75	2	late	skin and appendages disorders	2	1	189
PID616	37	month 1	sindrome dispeptica	2	month 1	6	102	1	early	gastro-intestinal system disorder	2	1	189
PID617	34	month 1	sindrome dispeptica	2	month 1	26	7	2	early	gastro-intestinal system disorder	2	1	194
PID618	43	month 1	sindrome dispeptica	2	month 1	8	269	2	early	gastro-intestinal system disorder	2	1	277
PID619	34	month 4	sindrome dermatologica	2	month 6	155	27	2	late	skin and appendages disorders	2	1	182
PID62	45	month 1	sindrome dispeptica	2	month 1	18	7	2	early	gastro-intestinal system disorder	2	2	138
PID620	34	month 2	sonolencia	2	month 2	60	122	1	early	central and peripheral nervous system disorders	2	1	182
PID621	34	month 1	sindrome dispeptica	2	month 1	17	165	1	early	gastro-intestinal system disorder	2	1	182
PID622	26	month 1	sindrome dermatologica	2	month 1	17	166	2	early	skin and appendages disorders	2	1	183
PID623	26	month 1	sindrome dispeptica	2	month 1	20	50	2	early	gastro-intestinal system disorder	2	1	183
PID624	26	month 1	hiperuricemia	1	month 1	4	94	2	early	Metabolic and nutritional disorders	1	1	183
PID625	43	month 1	sindrome dispeptica	2	month 1	0	221	2	early	gastro-intestinal system disorder	2	1	221
PID626	43	month 1	hiperuricemia	1	month 1	15	49	1	early	Metabolic and nutritional disorders	1	1	221
PID627	33	month 1	sindrome dermatologica	2	month 1	12	169	1	early	skin and appendages disorders	2	1	181
PID628	33	month 1	hiperuricemia	1	month 1	13	105	2	early	Metabolic and nutritional disorders	1	1	181
PID629	28	month 1	sindrome dispeptica	2	month 1	0	3	1	early	gastro-intestinal system disorder	2	1	178
PID63	45	month 1	sindrome dermatologica	2	month 1	18	7	3	early	skin and appendages disorders	2	2	138
PID630	21	month 1	hiperuricemia	1	month 1	18	161	3	early	Metabolic and nutritional disorders	1	1	185
PID631	21	month 1	cansaco	2	month 1	2	183	2	early	other	2	1	185
PID632	21	month 1	sindrome dispeptica	2	month 1	2	177	2	early	gastro-intestinal system disorder	2	1	185
PID633	26	month 1	sindrome dispeptica	2	month 1	2	186	1	early	gastro-intestinal system disorder	2	1	188
PID634	26	month 1	mialgia	3	month 1	2	26	1	early	musculo-skeletal disorders	2	1	188
PID635	26	month 1	sindrome dermatologica	2	month 1	2	26	1	early	skin and appendages disorders	2	1	188
PID636	31	month 1	sindrome dermatologica	2	month 1	3	15	1	early	skin and appendages disorders	2	2	157
PID637	45	month 1	sindrome dispeptica	2	month 1	4	90	2	early	gastro-intestinal system disorder	2	1	183
PID638	45	month 1	sindrome dermatologica	2	month 1	3	180	2	early	skin and appendages disorders	2	1	183
PID639	37	month 1	hepatite	1	month 1	14	14	3	early	liver and biliary system disorders	1	1	182
PID64	24	month 1	sindrome dermatologica	2	month 1	3	151	2	early	skin and appendages disorders	2	2	154
PID640	33	month 2	neuropatia periferica	2	month 2	54	217	2	early	central and peripheral nervous system disorders	1	1	271
PID641	33	month 1	sindrome dispeptica	2	month 1	0	2	1	early	gastro-intestinal system disorder	2	1	271
PID642	23	month 1	hiperuricemia	1	month 2	33	49	2	early	Metabolic and nutritional disorders	1	1	281
PID643	23	month 1	sindrome dispeptica	2	month 1	2	122	1	early	gastro-intestinal system disorder	2	1	281
PID644	48	month 1	sindrome vestibular	2	month 1	4	338	2	early	other	2	1	342
PID645	48	month 1	sindrome dermatologica	2	month 1	4	48	2	early	skin and appendages disorders	2	1	342
PID646	48	month 1	hepatite	1	month 1	9	39	2	early	liver and biliary system disorders	1	1	342
PID647	48	month 1	neuropatia periferica	2	month 1	4	48	1	early	central and peripheral nervous system disorders	1	1	342
PID648	53	month 1	hiperuricemia	1	month 1	3	104	2	early	Metabolic and nutritional disorders	1	1	282
PID649	53	month 1	sindrome dispeptica	2	month 1	0	6	2	early	gastro-intestinal system disorder	2	1	282
PID65	32	month 1	sindrome dispeptica	2	month 1	1	60	2	early	gastro-intestinal system disorder	2	2	61
PID650	53	month 1	sindrome dermatologica	2	month 1	0	24	1	early	skin and appendages disorders	2	1	282
PID651	68	month 1	sindrome dispeptica	2	month 1	1	318	1	early	gastro-intestinal system disorder	2	1	319
PID652	68	month 2	hiperuricemia	1	month 3	67	42	2	late	Metabolic and nutritional disorders	1	1	319
PID653	54	month 1	sindrome dispeptica	2	month 1	1	277	2	early	gastro-intestinal system disorder	2	1	278
PID654	54	month 4	neuropatia periferica	2	month 5	125	153	2	late	central and peripheral nervous system disorders	1	1	278
PID655	54	month 1	hiperuricemia	1	month 1	19	84	1	early	Metabolic and nutritional disorders	1	1	278
PID656	52	month 1	artralgia	3	month 1	26	160	2	early	musculo-skeletal disorders	1	1	186
PID657	28	month 1	hiperuricemia	1	month 1	10	147	1	early	Metabolic and nutritional disorders	1	1	276
PID658	28	month 1	sindrome dispeptica	2	month 1	0	3	2	early	gastro-intestinal system disorder	2	1	276
PID659	32	month 1	mialgia	2	month 2	47	138	2	early	musculo-skeletal disorders	2	1	185
PID66	56	month 1	s�ndrome flu like	2	month 1	25	3	2	early	other	2	1	183
PID660	32	month 1	sindrome dispeptica	2	month 2	32	153	1	early	gastro-intestinal system disorder	2	1	185
PID661	44	month 1	artralgia	3	month 1	6	476	1	early	musculo-skeletal disorders	1	1	482
PID662	47	month 1	sindrome dispeptica	2	month 1	0	127	1	early	gastro-intestinal system disorder	2	2	127
PID663	47	month 2	mialgia	2	month 2	57	70	1	early	musculo-skeletal disorders	2	2	127
PID664	74	month 1	sindrome dermatologica	2	month 1	3	256	1	early	skin and appendages disorders	2	1	259
PID665	74	month 1	hiperuricemia	1	month 1	12	64	1	early	Metabolic and nutritional disorders	2	1	259
PID666	46	month 1	hiperuricemia	1	month 1	4	34	2	early	Metabolic and nutritional disorders	2	1	216
PID667	46	month 1	sindrome dispeptica	2	month 1	1	215	2	early	gastro-intestinal system disorder	2	1	216
PID668	44	month 1	sindrome dispeptica	2	month 1	1	31	2	early	gastro-intestinal system disorder	2	1	173
PID669	44	month 1	hiperuricemia	1	month 1	19	105	2	early	Metabolic and nutritional disorders	1	1	173
PID67	23	month 1	sindrome dermatologica	2	month 1	7	12	2	early	skin and appendages disorders	2	1	363
PID670	30	month 1	sindrome dispeptica	2	month 1	0	26	1	early	gastro-intestinal system disorder	2	1	187
PID671	30	month 1	hiperuricemia	1	month 1	27	62	1	early	Metabolic and nutritional disorders	1	1	187
PID672	55	month 1	hiperuricemia	1	month 1	17	91	2	early	Metabolic and nutritional disorders	2	1	192
PID673	39	month 1	neuropatia periferica	2	month 1	6	202	1	early	central and peripheral nervous system disorders	1	1	208
PID674	39	month 1	hiperuricemia	1	month 1	13	146	1	early	Metabolic and nutritional disorders	1	1	208
PID675	57	month 1	hiperuricemia	1	month 1	30	35	1	early	Metabolic and nutritional disorders	1	1	296
PID676	50	month 1	hiperuricemia	1	month 1	2	172	3	early	Metabolic and nutritional disorders	1	1	195
PID677	64	month 1	artralgia	3	month 1	1	181	2	early	musculo-skeletal disorders	1	1	182
PID678	64	month 1	sindrome dispeptica	2	month 1	1	181	2	early	gastro-intestinal system disorder	2	1	182
PID679	52	month 1	sindrome dispeptica	2	month 2	42	343	2	early	gastro-intestinal system disorder	2	1	385
PID68	26	month 1	sindrome dermatologica	2	month 1	13	7	1	early	skin and appendages disorders	2	1	187
PID680	52	month 1	hiperuricemia	1	month 1	4	99	2	early	Metabolic and nutritional disorders	2	1	385
PID681	36	month 1	hiperuricemia	1	month 1	28	93	3	early	Metabolic and nutritional disorders	2	1	182
PID69	26	month 1	sindrome colestatica	3	month 1	11	43	3	early	liver and biliary system disorders	1	1	187
PID70	20	month 1	hiperuricemia	1	month 1	21	64	1	early	Metabolic and nutritional disorders	1	1	189
PID71	20	month 3	sindrome dermatologica	2	month 3	69	120	1	late	skin and appendages disorders	2	1	189
PID72	35	month 1	hiperuricemia	1	month 1	14	70	1	early	Metabolic and nutritional disorders	1	1	182
PID73	35	month 1	sindrome vestibular	2	month 1	29	55	1	early	other	2	1	182
PID74	35	month 2	sindrome dermatologica	2	month 2	55	92	1	early	skin and appendages disorders	2	1	182
PID75	31	month 1	hiperuricemia	1	month 2	38	70	2	early	Metabolic and nutritional disorders	1	1	-173
PID76	31	month 1	sindrome intestinal	2	month 1	0	192	1	early	gastro-intestinal system disorder	2	1	-173
PID77	31	month 2	sindrome vestibular	2	month 3	75	61	1	late	other	2	1	-173
PID78	46	month 1	artralgia	3	month 1	11	84	2	early	musculo-skeletal disorders	1	1	186
PID79	46	month 1	sindrome dispeptica	2	month 1	1	44	2	early	gastro-intestinal system disorder	2	1	186
PID80	46	month 3	sindrome dermatologica	2	month 4	100	86	1	late	skin and appendages disorders	2	1	186
PID81	52	month 1	sindrome dispeptica	2	month 1	26	99	2	early	gastro-intestinal system disorder	2	1	193
PID82	45	month 1	sindrome dispeptica	2	month 1	1	2	1	early	gastro-intestinal system disorder	2	1	200
PID83	60	month 1	sindrome dispeptica	2	month 1	6	3	2	early	gastro-intestinal system disorder	2	1	195
PID84	60	month 1	hiperuricemia	1	month 1	8	75	2	early	Metabolic and nutritional disorders	1	1	195
PID85	42	month 1	sindrome dispeptica	2	month 1	1	84	1	early	gastro-intestinal system disorder	2	1	256
PID86	42	month 4	hepatite	1	month 6	151	49	2	late	liver and biliary system disorders	1	1	256
PID87	16	month 1	turvacao visual	2	month 1	20	35	2	early	other	2	1	174
PID88	16	month 1	hiperuricemia	1	month 1	13	84	3	early	Metabolic and nutritional disorders	1	1	174
PID89	16	month 4	sindrome dispeptica	2	month 5	121	5	2	late	gastro-intestinal system disorder	2	1	174
PID90	36	month 1	sindrome hepatorrenal	3	month 1	19	10	3	early	liver and biliary system disorders	2	1	195
PID91	36	month 3	sindrome dermatologica	2	month 5	132	31	1	late	skin and appendages disorders	2	1	195
PID92	31	month 1	hepatite	3	month 1	1	104	1	early	liver and biliary system disorders	2	1	294
PID93	31	month 1	hiperuricemia	1	month 1	10	83	1	early	Metabolic and nutritional disorders	1	1	294
PID94	36	month 2	sindrome dermatologica	2	month 2	59	85	2	early	skin and appendages disorders	2	2	144
PID95	36	month 2	hiperuricemia	1	month 3	74	70	1	late	Metabolic and nutritional disorders	1	2	144
PID96	36	month 1	hepatite	3	month 1	31	22	2	early	liver and biliary system disorders	2	2	144
PID97	81	month 1	hiperuricemia	1	month 1	19	42	3	early	Metabolic and nutritional disorders	1	1	185
PID98	81	month 1	sindrome flu like	2	month 2	56	129	1	early	other	2	1	185
PID99	81	month 1	sindrome dermatologica	2	month 1	7	31	1	early	skin and appendages disorders	2	1	185
